# Supplementary material for: Cortical tracking of formant modulations derived from silently presented lip movements and its decline with age
Source: Cereb Cortex. 2022 Jan 22;32(21):4818–33. doi: 10.1093/cercor/bhab518 (PMC9627034; doi:10.1093/cercor/bhab518)
Supplement: Supplementary_material_cercor_bhab518 [file supplementary_material_cercor_bhab518.zip]

Archive with 1 entries (1 files):
- Supplementary_material_cercor_bhab518.docx
